# Supplementary material for: GSDME-mediated pyroptosis promotes the progression and associated inflammation of atherosclerosis
Source: Nat Commun. 2023 Feb 18;14:929. doi: 10.1038/s41467-023-36614-w (PMC9938904; doi:10.1038/s41467-023-36614-w)
Supplement: Supplementary file 4 — Source Data [file 41467_2023_36614_MOESM4_ESM.xlsx]

## Sheet: Fig. 1c-d
Fig. 1c-d
Immunohistochemical staining of GSDME, caspase3 and IL-1β
Antibodies:	GSDME		Abcam		#ab230482
	caspase 3		CST		#9662
	IL-1β		Proteintech		#66737-1-Ig
Duolink InSitu Detetection Reagents Brightfield			Sigma		#DUO92012
	Control vessel				Atherosclerotic plaque
	GSDME	caspase 3	IL-1β		GSDME	caspase 3	IL-1β
IOD/AREA	0.00574656	0.00369521	0.003586		0.0165712	0.0122696	0.07193
	0.00202735	0.00780421	0.0108258		0.0229461	0.00907779	0.072566
	0.00166855	0.00618118	0.0087569		0.0286948	0.0325917	0.096846
	0.00769126	0.00098277	0.0174906		0.0331352	0.0197449	0.028746
	0.00422847	0.000920241	0.0170138		0.0199074	0.0545723	0.028465
	0.00577177	0.00172982	0.00910652		0.0152522	0.047374	0.018148
PLA staining	Control vessel				Atherosclerotic plaque
	IOD	Area			IOD	Area
	23511	3016651	0.00779374		10690.1	281212	0.0380144
	35490	3063870	0.0115834		83675.8	420812	0.198844
	21720	3696394	0.005876		7924339	1548045	0.195353
	8891	3066047	0.00289983		8523763	1.48358e+06	0.174052
	10605	3035041	0.00349419		516989	121422	0.234864

## Sheet: Fig2a-c
Fig2a-c
Raw Sc-RNAseq data is deposited in the Sequence Read Archive (SRA) with BioProject ID PRJNA802316

## Sheet: Fig2d
Immunofluorescent staining of GSDME, CD68 and DAPI on human carotid plaques.
Antibody used	Anti-GSDME			Abcam #ab230482
	Anti-CD68			Proteintech #66231-2-Ig

## Sheet: Fig. 3b
Fig. 3b
Western blot analysis of internal mammary artery, early lesion and advance lesion
Full blot:	Anti-GSDME			Abcam	#ab215191
	Anti-caspase3			CST	#9662
	Anti-a-Tubulin			Affinity Biosciences	#AF7010
Anti-GSDME
Anti-caspase3
Anti-a-Tubulin
Quantification:
GSDME (protein)
early lesion	advanced lesion
0.6	0.8
0.9	1.5
0.6	1.1
0.6	1.8
N-GSDME (protein)
early lesion	advanced lesion
0.9	2.2
1.1	1.5
1	1.8
0.6	1.7
caspase 3
early lesion	advance lesion
0.8	1.7
0.6	1.2
1.5	1
0.92	1.05

## Sheet: Fig. 3c
Fig. 3c
Western blot analysis of aortas of ApoE-/-mice fed with a normal diet (ND) or high-fat diet (HFD) for 12 wk
Full blot:	Anti-STAT3		CST	#12640
	Anti-phospho-STAT3		CST	#9145
	Anti-GSDME		Abcam	#ab215191								uncropped-membrane
	Anti-a-Tubulin		Affinity Biosciences	#AF7010
Anti-pSTAT3
Anti-STAT3
Anti-GSDME
Anti-a-Tubulin
Quantification:
GSDME (protein)
ND	WD
0.97	1.05
0.75	1.2
0.77	1.41
0.9	0.92
N-GSDME (protein)
ND	WD
0.986567	0.787694
1.00804	1.3588
0.601591	0.997338
0.652985	1.50323

## Sheet: Fig. 3d-e
Fig. 3d-e
GSDME and gene expression relative to inflammation in mRNA isolated from aortas of ApoE-/-mice fed with a normal diet (ND) or high-fat diet (HFD) for 12 wk
Fig.3d
	ND	WD
GSDME	1	1.6596
	1	1.87905
	1	1.6342
	1	1.48857
Fig. 3e	ND				WD				WT
GSDME	1	1	1	1	1.66	1.88	1.63	1.49	0.35	0.53	0.62	0.52
IL-1b	1	1	1	1	14.4	12.5	14.3	16.1	0.51	0.55	0.43	0.47
TNF-a	1	1	1	1	3.83	3.55	3.63	5.23	0.51	0.9	0.37	0.53
MCP-1	1	1	1	1	6.07	5.33	5.88	7.04	0.5	0.48	0.56	0.39
IL-6	1	1	1	1	71.77	55.75	59.39	86.12	0.22	0.12	0.22	0.21

## Sheet: Fig. 4a-c
Fig. 4a-c
serum HDL, serum LDL and serum cholesterol levels in ApoE-/- and GSDME-/-/ApoE-/- mice (mmol/L)
serum HDL				serum LDL				serum cholesterol
ApoE-/-	GSDME-/-/ApoE-/-			ApoE-/-	GSDME-/-/ApoE-/-			ApoE-/-	GSDME-/-/ApoE-/-
2.04	2.02			14.2	12.71			18.75	17.55
2	2.33			15.39	14.93			20.98	19.34
1.81	2.43			12.81	15.25			19.13	18.94
2.08	2.28			13.7	15			18.38	22.11
1.59	1.49			11.63	11.47			20.14	17.77
2.45	1.98			13.64	12.18			19.78	19.09
2.06	2.17			13.38	14.03			20.05	21.09

## Sheet: Fig. 4d
Fig. 4d
Aortic lesions (% of total area)
ApoE-/-	GSDME-/-/ApoE-/-
0.315099	0.476839
0.367656	0.119654
0.444156	0.191988
0.315695	0.141958
0.482235	0.207346
0.462682	0.28507
0.301949	0.230142
0.444426

## Sheet: Fig. 4e
Fig. 4e
Plaque area(X105μm2)
ApoE-/-	GSDME-/-/ApoE-/-
10.2563	6.04027
7.1109	4.85527
5.33605	6.91708
11.3604	7.35247
6.72861	3.29243
5.99548	3.99281
7.17569	3.76615
6.31947	4.69205
6.1285
5.18561

## Sheet: Fig. 4f
Fig. 4f
Brachiocephalic artery plaque area(X105μm2)					Necrosis area (X105μm2)
ApoE-/-	GSDME-/-/ApoE-/-				ApoE-/-	GSDME-/-/ApoE-/-
2.0195	1.10601				0.927802	0.214062
1.97523	1.32323				0.758857	0.514949
2.32491	1.28849				0.728912	0.289541
2.00284	1.40915				0.803176	0.506978
3.26853	1.94064				0.844949	0.590301
2.11072	1.54249				0.946434	0.369136

[truncated: 26 more sheets: Fig. 4g, Fig. 5a, Fig. 5b, Fig. 5c, Fig. 5d, Fig. 5e, Fig. 5f, Fig. 6a-b, Fig.6c, Fig. 6d-e, Fig. 6f, Fig. 6g, Fig. 6h, Fig. 7b, Fig. 7c, Fig. 7d-e, Fig. 7f-g, Fig. 7i, Fig. 7j, Supplemental Fig. 1c …]
